# Supplementary material for: Medium-Chain Fatty Acids Extracted from Black Soldier Fly (Hermetia illucens) Larvae Prevents High-Fat Diet-Induced Obesity In Vivo in C57BL/6J Mice
Source: Animals (Basel). 2025 May 10;15(10):1384. doi: 10.3390/ani15101384 (PMC12108495; doi:10.3390/ani15101384)
Supplement: Supplementary file 1 [file animals-15-01384-s001.zip]

Archive with 1 entries (1 files):
- animals-3591059-supplementary.pdf
